# Supplementary material for: Identification of the Antidepressant Function of the Edible Mushroom Pleurotus eryngii
Source: J Fungi (Basel). 2021 Mar 8;7(3):190. doi: 10.3390/jof7030190 (PMC8000720; doi:10.3390/jof7030190)
Supplement: Supplementary file 1 [file jof-07-00190-s001.zip]

Archive with 1 entries (1 files):
- jof-1116844-supplementary.xlsx
