# Supplementary material for: Identification of the Antidepressant Function of the Edible Mushroom Pleurotus eryngii
Source: J Fungi (Basel). 2021 Mar 8;7(3):190. doi: 10.3390/jof7030190 (PMC8000720; doi:10.3390/jof7030190)
Supplement: Supplementary file 1 [file jof-07-00190-s001.zip › jof-1116844-supplementary.xlsx]

## Sheet: negative mode
SPECTRUM - MS
ergosterol peroxide.RAW
- c ESI Q1MS [100.000-600.000]
Scan #: 215-231
RT: 2.52-2.71
AV: 17
Data points: 554
Mass	Intensity
100.531	3.8561
101.571	4.87055
102.522	2.35151
103.134	3.43394
103.879	2.7339
104.682	3.56805
105.605	4.03795
106.594	4.0651
107.602	4.15409
108.672	4.51993
109.735	3.83844
110.667	3.99928
111.67	4.44782
112.981	252359
114.128	4711.45
115.027	1117.39
116.436	20.7882
117.267	15.4237
118.111	0.452864
118.984	31.4091
119.617	3.68035
120.18	0.766552
120.835	4.51832
121.436	1.04266
122.125	3.64341
122.998	3.07888
123.628	3.07904
124.501	3.67889
125.456	3.96631
126.442	4.17085
127.484	4.35129
128.576	4.61846
129.634	4.17362
130.679	4.49715
131.797	4.57995
132.899	4.44503
133.91	3.95253
134.924	4.46786
135.587	0.690926
136.147	4.03797
137.102	3.65983
138.008	3.65536
138.921	3.8155
139.893	4.03076
141.006	4.45808
141.831	2.74121
142.644	32.6574
143.862	4.78059
144.605	1.33979
145.227	3.82381
146.143	3.2919
147.055	4.29175
148.097	4.02343
149.105	4.27928
150.096	3.77276
150.894	2.72191
151.614	3.1653
152.465	3.62973
153.417	4.12552
154.482	4.32168
155.5	3.67111
156.284	3.25364
157.082	3.48565
157.909	2.54244
158.817	114.48
159.478	1.61773
160.139	3.4193
161.078	3.72369
161.911	3.11153
162.819	4.25627
163.915	4.91228
165.051	4.30878
166.059	4.53291
166.943	3.28306
167.934	4.18975
168.765	1.43573
169.351	16.637
170.378	4.57653
171.465	4.02526
172.015	0.872384
172.663	3.8066
173.583	3.89498
174.586	4.26385
175.25	0.229479
176.262	81.5781
176.788	6.62421
177.73	14.8991
178.4	24.1188
179.136	44.5974
180.388	22.2277
181.282	15.4247
182.593	8.17347
183.675	4.34195
184.705	4.11634
185.859	9.68135
186.626	3.44152
187.463	15.7352
188.206	21.322
188.967	3.27598
189.912	4.42361
190.809	2.81183
191.69	132.275
192.711	14.9094
193.563	1.5808
194.956	1030.8
195.839	37.7784
196.705	583.807
198.013	44.5232
198.828	3.54555
200.26	55.6339
200.828	6.56887
202.109	18.8978
203.029	21.4721
203.892	29.7422
204.771	1.20794
205.474	37.3619
206.185	15.5556
207.648	63.4515
208.541	55.2924
209.313	7.83761
210.031	0.459725
210.76	859.511
211.401	143.393
212.75	789.558
213.261	2.25165
213.947	3.24598
214.738	228.58
216.124	35.6382
217.241	5.49649
218.327	4.44595
219.376	4.24812
220.32	17.6275
221.034	116.778
221.817	3.13835
223.071	137.547
223.981	3.44675
224.705	33.2326
225.779	1.91261
226.841	359020
227.927	15157.3
228.909	2336.24
230.326	148.407
231.736	59.6881
232.704	11.1845
233.715	170.949
235.137	73.8999
235.933	19.3858
236.493	18.2253
237.339	1.47612
238.039	54.1523
238.774	5.90095
239.579	47.1775
241.005	89.2731
242.19	79.0941
243.318	48.0393
244.742	53.3696
245.595	3.20688
246.502	47.6166
247.063	13.2083
247.694	1.73316
248.814	17511.3
249.786	656.534
250.35	37.0027
250.959	87.4547
251.697	4.64759
252.718	492.143
253.606	118.413
254.391	269.395
254.977	38.3096
255.564	1.46901
256.639	151.038
257.14	337.056
258.19	110.732
259.055	13.4099
259.86	12.8775
260.963	63.3339
261.988	3.29608
262.714	25.0113
263.602	7.42976
264.745	2629.41
265.262	212.686
266.445	162.323
267.054	390.207
268.105	45.4452
268.92	70.4015
270.047	4.84725
271.353	6.50127
272.116	1.90316
273.085	71.596
274.243	4.21676
275.073	31.9292
275.763	1.17121
276.34	52.8712
276.875	14.5094
277.567	73.828
278.777	57.2958
279.353	10.5588
280.17	24.5105
280.731	1.74539
281.684	327.003
282.569	71.0789
283.694	277.852
285.108	586.995
286.111	102.972
286.699	0.787551
287.491	52.3596
288.74	36257.8
289.526	1201.56
290.723	17746.2
291.718	1064.85
292.502	40.0003
293.053	83.1493
294.111	3.05666
294.929	71.7211
296.066	263.128
296.895	108.463
298.018	43.7712
299.125	108.811
300.02	200.059
300.71	39.8005
301.704	161.092
303.433	35.1198
304.087	81.291
304.89	12.755
305.427	2.44213
306.296	24.97
307.334	42.3068
308.615	117.832
309.437	0.250728
310.03	36.2685
310.892	44.053
311.653	52.1418
312.985	95.0351
313.559	14.856
314.62	22.9758
315.462	73.7153
316.381	32.3382
317.476	64.1677
318.423	1.55707
319.026	155.774
319.572	33.5509
320.421	40.0573
321.197	83.0532
321.76	13.5922
322.668	19.3988
323.243	97.9385
324.73	373.558
325.636	330.881
326.898	138.005
327.583	235.555
328.82	192.508
330.459	81.2261
331.207	16.0249
331.85	55.617
332.646	1449.08
333.215	4.47435
334.564	1130.8
335.305	295.532
336.416	195.594
337.596	86.8034
338.62	50.9992
339.627	89.8776
340.731	1498.84
341.325	208.962
342.98	8348.57
343.885	907.85
344.696	189.319
345.546	279.501
346.293	69.0008
347.236	143.064
348.671	55.4132
349.251	337.623
350.071	3.59454
350.814	54.768
351.539	3.25283
352.607	134.306
353.584	80.4089
354.581	16.8148
355.296	50.4315
355.819	241.293
356.622	486.637
357.937	220.888
358.972	556.098
359.979	9.41948
360.83	125.594
361.363	36.4705
361.987	73.2598
362.743	1684.38
363.728	76.3515
364.915	3913.82
365.668	104.671
366.256	666.729
367.038	63.7761
368.13	3.68021
369.154	7.78634
369.907	86.5634
370.741	186.613
371.423	103.821
372.047	0.143798
372.888	1233.87
373.823	482.47
375.041	362.913
375.941	0.276762
376.501	3.79738
377.805	963.443
378.939	11654
379.761	2154.44
380.357	30.4884
381.43	258.718
382.226	17.6739
382.75	657.391
383.314	3.71924
384.702	4050.31
385.242	353.55
386.149	232.627
387.231	206.455
388.247	17.3241
389.044	320.348
390.322	146.168
391.03	2121.9
392.184	2732.32
393.065	1425.98
394.6	2666.65
395.625	427.056
396.457	739.899
397.811	1751.61
398.431	645.641
399.378	168.594
400.038	0.198718
400.621	823.574
401.483	658.773
402.628	1183.42
403.652	251.268
404.559	882.291
405.115	93.1696
405.631	304.946
406.929	2572.75
407.636	1185.43
408.344	80.2471
409.128	237.373
409.714	6.90418
410.621	218.095
411.136	3.71014
411.84	4.31082
412.569	80.5904
413.36	39.8795
414.43	49.7203
415.165	499.379
416.501	110.947
417.154	939.047
417.844	105.94
418.794	132.968
419.56	280.641
420.425	223.634
421.499	158.645
422.312	165.907
423.416	72.9935
424.667	1199.04
425.252	99.8209
425.893	63.1792
426.671	1154.27
428.041	736.147
429.231	182.373
430.322	437.707
431.15	374.238
432.073	112.06
432.73	135.597
433.483	11.2546
435.004	2861.07
435.867	442.614
436.603	166.481
437.249	255.327
437.913	131.552
439.252	286.774
440.319	64.5526
441.028	428.396
441.872	160.86
442.672	266.187
443.415	73.3085
444.096	6.21253
444.922	1144.07
446.022	796.512
446.723	72.8234
447.354	14.2348
447.982	1.23513
448.614	148.766
449.588	358.55
450.234	18.1787
450.953	115.625
452.104	3.1654
452.96	239.098
454.001	254.83
454.994	673.95
456.269	90.6428
456.78	414.271
457.674	771.833
458.224	229.112
459.493	313.489
460.294	103.072
461.334	222.388
461.893	54.9975
463.032	432.576
463.706	112.011
464.43	1048.36
465.113	110.596
465.666	38.227
466.639	908.194
467.858	3.93145
468.529	497.41
470.051	589.648
470.67	74.5854
471.986	10994.3
473.078	2328.93
474.44	1165.79
474.88	89.471
475.851	635.02
476.373	1.50017
476.959	297.351
477.837	45.0242
478.936	8548.44
479.947	1743.6
481.135	696.783
482.052	173.732
482.87	239.361
483.92	313.012
484.885	146.592
485.695	9.09333
486.545	198.095
487.295	157.602
487.9	77.2608
488.675	134.11
489.406	140.896
490.295	463.898
491.9	258.989
492.93	554.665
493.588	66.6011
494.169	70.9334
495.273	141.926
496.27	87.9295
496.854	250.741
497.513	11.1913
498.358	164.025
498.886	615.889
499.648	181.885
500.907	1883.72
501.778	744.617
502.991	3258.91
503.774	1814.72
504.986	8086.75
506.07	2330.07
507.023	226.048
507.806	19.1393
508.714	421.614
509.403	36.2113
510	301.751
511.053	101.655
512.061	565.393
513.045	362.726
514.698	1435.4
515.401	107.385
516.829	653.811
517.665	126.613
519.012	487.206
520.017	303.755
520.911	993.433
521.636	313.093
522.521	674.861
523.115	2.86578
523.958	36.7558
524.627	186.432
525.25	294.63
526.398	197.496
527.089	637.631
527.785	42.8066
528.534	593.312
529.116	117.013
530.638	927.638
531.271	127.292
532.168	118.736
532.967	321.612
534.021	876.193
534.874	503.849
535.692	160.075
536.91	308.016
537.866	169.522
538.598	847.433
539.792	151.948
540.778	1524.02
541.68	1137.54
542.755	853.629
543.817	547.351
544.967	1074.76
545.669	105.068
546.632	477.243
547.989	133.345
549.044	7631.06
550.043	1428.42
551.148	148.402
551.983	385.007
553.051	1598.03
553.922	1242.86
554.921	335.764
555.506	9.67707
556.038	508.543
556.957	157.001
557.82	271.228
559.031	3617.25
559.941	1053.16
560.507	4.62823
561.1	497.729
561.874	385.398
562.9	507.878
563.719	52.7057
564.289	221.691
565.145	1421.16
566.066	635.29
566.649	20.1504
567.329	129.089
568.143	40.8986
569.061	1044.99
569.982	435.546
570.837	112.5
571.749	1415.29
572.368	224.461
573.133	874.263
574.403	509.873
575.639	160.231
576.242	189.508
576.754	31.521
577.383	381.184
577.939	191.602
579.125	602.177
580.143	328.057
580.947	71.6925
581.614	120.604
582.585	426.795
583.563	157.946
584.535	713.674
586.121	880.642
586.827	165.431
587.922	551.119
589.184	650.064
590.116	108.275
591.444	277.231
591.959	0.416261
592.69	503.273
593.902	229.876
594.936	2856.72
595.965	913.532
596.51	212.065
597.488	76.1839
598.129	653.87
598.938	804.385
599.909	180.53

## Sheet: positive mode
SPECTRUM - MS
M4
+ c ESI Q1MS [100.000-600.000]
Scan #: 502-518
RT: 5.91-6.10
AV: 17
Data points: 521
Mass	Intensity
100.298	54859.1
101.207	243937
102.242	339260
103.196	34876.5
104.131	39279.7
105.145	49661.7
106.137	18518.4
107.261	6242.68
108.128	21987.4
109.148	14989.1
110.18	61183.6
111.215	27579
112.24	33212
113.167	78113.1
114.287	16648.2
115.099	49775.2
116.148	40933.1
117.185	77650.2
118.168	47686.1
119.136	8937.06
120.111	23929.6
121.16	10149
122.169	60902.8
123.126	154639
124.208	105766
125.191	23033.2
126.209	29678.3
127.16	30626.8
128.207	36183.5
129.184	17407
130.233	434040
131.199	68898.4
132.117	74196.5
133.152	19381.4
134.276	11895.2
135.165	85225.5
136.206	49566.2
137.106	23069.4
138.167	29914.8
139.269	16637.4
140.177	64028.9
141.084	21277.1
142.179	63915.1
143.468	478142
144.141	4.38496e+07
145.125	5.65782e+06
146.129	322265
147.043	288714
148.093	36011.2
149.143	29675.6
150.188	460040
151.438	213137
152.039	85120.7
153.195	39594.2
154.155	23556.3
155.188	23334
156.133	42194.5
157.173	57978.6
158.032	12611.2
158.708	1.3724e+06
159.413	59300.1
160.154	859520
161.153	6.64931e+07
162.144	8.03879e+06
163.161	488172
164.439	116318
165.137	58286.8
166.117	158680
167.194	2.40396e+06
167.945	421059
169.234	84896.9
170.815	182692
171.975	52811.9
173.214	168073
174.136	124355
175.166	58232.2
176.123	52550.2
177.139	452273
178.139	103662
179.141	189140
179.916	4746.14
180.598	205282
181.475	13776.2
182.215	18265.3
183.186	45837.8
184.149	28575.7
185.145	414493
186.108	98743.6
187.595	632486
188.44	109014
189.292	32772.3
190.19	13017.6
191.15	71133.8
192.11	49663.5
193.013	77362.7
194.111	35606.5
195.37	33848.6
196.303	36465.2
197.163	33528.1
198.033	13703.1
198.78	1844.66
199.694	231358
200.863	177518
201.436	22244.5
202.145	5.97711e+06
203.156	896032
204.151	84176.1
205.205	33598.4
206.148	13274.1
207.027	68858.1
208.206	471237
209.018	116881
210.079	33097.6
211.307	26138.2
212.535	97475.7
213.323	34006.3
214.236	23844
215.08	42523.7
216.404	98828.4
217.185	33477.1
217.953	195113
219.135	64942.4
220.314	50751.8
221.213	27985.9
221.784	55205.2
222.935	134686
223.462	3285.24
224.057	42493.5
224.558	3072.76
225.078	32833.9
226.148	32912.9
227.18	135096
228.377	36472.6
229.066	482615
230.209	112962
231.155	4.34751e+06
232.14	597164
233.183	100779
234.236	37744.9
235.075	68783.1
236.181	37875.5
237.247	143592
238.036	66558.8
239.202	201047
240.031	47179.8
241.285	47101.6
242.284	22499.1
243.129	74593.1
244.125	531206
245.16	155226
246.147	8.92064e+06
247.147	1.33257e+06
248.163	233721
249.128	44272.1
250.528	59636.7
251.472	41121.6
252.274	5555.18
253.101	268563
254.101	69030.2
255.16	29687.8
256.114	35827.5
257.208	32278.3
258.187	44179.5
259.123	55448.6
260.149	87865.1
261.111	189884
262.123	54709.4
263.126	37934.9
264.165	27679.2
265.272	37734.3
266.246	17698.6
267.084	646797
268.109	128588
269.138	50860.4
270.183	52640.9
271.191	38483.4
272.161	219481
273.196	78614.8
274.22	46436.2
275.272	64903
276.109	63302.5
277.167	49776.4
278.143	37804.3
279.099	229122
280.121	142479
281.113	118956
282.149	41677.5
283.2	29721.5
284.39	24693.8
285.109	102859
286.147	391995
287.215	216439
288.179	70313.7
289.176	59526.9
290.218	50494.2
291.327	27757.5
292.117	24093.8
293.118	109903
294.134	76027.1
295.117	215067
296.134	66810.3
297.26	35138.5
298.138	18283.1
299.081	271687
300.137	105621
301.238	66645.6
302.145	190569
303.199	69538.4
304.203	50926.7
305.15	51991.4
306.331	35232.7
307.293	38494.2
308.221	38367.6
309.374	39837.2
310.162	15648.2
311.04	41501.1
312.132	37459.3
313.732	118408
314.442	41816.8
315.183	19484.3
316.137	178856
317.122	86439.2
318.158	70170.9
319.143	428368
320.155	121226
321.174	198045
322.157	76400.5
323.111	408059
324.108	101859
325.197	57648.6
326.176	66153.5
327.16	38160.5
328.226	32856
329.21	30958.8
330.08	28967.1
331.022	53458
332.123	34749.8
333.169	1.94588e+06
334.166	503922
335.175	133712
336.246	35791.6
337.079	25610.7
338.291	28196.2
339.131	31200.5
340.256	48485.9
341.357	13822.2
341.927	25125.9
342.786	16096.6
343.359	34566.5
344.476	43851.7
345.152	16547.3
346.125	169828
347.302	83795.9
348.127	42951.5
349.094	79992.6
349.623	1906.47
350.174	34208.9
351.111	27848.7
352.272	41290.1
353.187	36088.7
354.208	16706.2
355.189	44530.2
355.802	1193.62
356.345	27228.8
357.167	38238.5
358.34	30283.6
359.339	38273.7
360.187	33325.9
361.095	39234.6
362.232	34851.6
363.283	39269.4
364.22	12724.4
365.044	45846.8
366.118	29167.7
367.117	181773
368.134	57281.7
369.203	35255.7
370.202	16838.7
371.262	56497
372.189	25822.8
373.246	37701.4
374.286	69805.7
375.247	41518.9
376.354	30712.8
377.416	34190.8
378.343	20335.9
379.135	21274.6
380.029	10840.2
381.014	43713.3
381.596	569.792
382.232	12419.6
383.135	56480.3
384.33	19636.3
385.223	56669.9
386.293	18447.1
387.239	305780
388.248	101265
389.208	72479.8
390.252	30822.9
391.249	623718
392.229	163766
393.208	388577
394.222	96555.1
395.243	47513.1
396.229	28578.9
397.235	24636.2
398.134	16595.4
399.209	36324.2
400.191	56508.2
401.215	46484.5
402.307	30663.1
403.325	45314.4
404.265	29834.4
405.21	38903
406.281	20808.5
407.282	16474.8
408.192	30336.7
409.222	49976.3
410.14	20834.3
411.245	40582.3
412.484	30340.7
413.365	43164.2
414.331	25712
415.211	42402.3
416.202	37587.5
417.12	36803.2
417.964	582.481
418.493	34985
419.236	58506.3
420.274	24150
421.36	28738.4
422.32	4475.07
423.082	113533
424.202	29119.9
425.312	25457.1
426.223	4409.45
427.111	89560.2
428.126	37785.1
429.304	106010
430.247	54344.5
431.353	39906.9
432.431	32931.4
433.208	63239.9
434.206	32830
435.359	53862.1
436.216	11319.7
437.114	41912.8
438.213	23186.6
439.198	123761
440.227	53107
441.175	117000
442.217	54257.6
443.256	38888.5
444.35	36640
445.274	21733.7
446.257	74532.4
447.339	55422.5
448.345	40984.9
449.33	57300.7
450.359	17458.5
451.32	49559.2
452.315	24839.5
453.351	67235.7
454.337	37687.9
455.368	30442.7
456.407	26592.7
457.282	42872.8
458.282	31019.1
459.386	40035.3
460.365	35533.2
461.328	24902.5
462.261	26758.4
463.242	23569.6
464.329	20177.6
465.253	22155.6
466.245	15134.4
467.222	30854.9
468.266	19286.5
468.795	7668.11
469.374	13934.1
470.349	12097.3
470.914	12407.1
471.558	14686.4
472.31	18203.3
473.305	25206.8
474.208	21006.7
475.282	101882
476.257	47648.7
477.29	83685
478.306	45056.5
479.485	42148.2
480.215	7125.76
481.164	61232.9
482.554	39325.7
483.287	78748.4
484.298	45641.3
485.346	28184.2
486.652	69387.3
487.485	60037.9
488.667	25517.9
489.44	3738
489.983	30570.8
490.534	4210.12
491.313	126378
492.361	63567.4
493.605	44049.9
494.334	21781.8
495.199	52829
496.439	31500.5
497.419	14896.6
498.16	14150
499.169	36653.7
500.336	33106.4
501.345	23985
502.234	12768
503.301	64485
504.245	20633.3
505.242	40887.7
506.375	23842.6
507.485	21409.4
508.175	24883.2
509.315	25499.1
510.159	12244.8
511.384	26591
512.308	36021
513.315	21601.6
514.565	28704.6
515.485	13679.4
516.233	42976
517.17	28646.3
518.469	18909.6
519.491	19100.6
520.603	18164.1
521.298	4613.21
521.992	12520.4
522.714	7518.22
523.387	18274
524.016	1798.05
524.595	13153.9
525.37	40659.5
526.191	21378.1
527.13	46733
528.21	22390.2
529.32	21074.7
530.297	21080.5
531.285	43688
532.33	26701.2
533.329	10599.8
534.365	19923.6
535.137	7640.12
535.643	200.636
536.361	14276.6
537.081	838.155
537.772	37157.3
538.611	16842.7
539.287	1842.57
540.082	19523.2
541.313	39224.8
542.395	24437.3
543.39	25311.2
544.397	31552.6
545.397	30120.9
546.453	17153.2
547.351	18893.7
548.416	5017.74
549.276	35097.5
550.288	28459.9
551.393	81430.6
552.429	35171
553.379	30296
554.346	17991.1
554.968	135.719
555.657	21035.9
556.379	20487.6
557.429	37376.9
558.398	12681.2
559.174	22035.3
559.705	2292.67
560.409	15989.3
561.449	21841.7
562.445	13258.7
563.378	23125.4
564.495	21514.7
565.427	15134.3
566.389	13835.7
567.456	11648.6
567.971	208.117
568.488	9398.64
569.383	12426.9
570.147	7194.12
571.341	27338.2
572.38	14695.7
573.789	26106.7
574.591	38167.2
575.259	30992.7
576.324	21609.1
577.401	17486.2
578.564	20120.5
579.538	14569.7
580.341	16983.7
581.295	12656.9
582.309	14630.1
583.325	11710.7
584.176	1577.77
584.93	26206
585.874	17679.3
586.577	723.632
587.102	19748.4
588.199	10022.4
589.46	21689.1
590.084	7800.47
590.92	17608.8
591.928	17390.4
593.134	17551.1
593.647	2888.59
594.295	13380.2
595.281	29982.9
596.31	18334.6
597.366	18581.7
598.558	24529.9
599.346	18069.3
